# Supplementary material for: Tracking Progress from Policy Development to Implementation: A Case Study on Adoption of Mandatory Regulation for Nutrition Labelling in Malaysia
Source: Nutrients. 2021 Jan 29;13(2):457. doi: 10.3390/nu13020457 (PMC7910920; doi:10.3390/nu13020457)
Supplement: Supplementary file 1 [file nutrients-13-00457-s001.zip]

Archive with 3 entries (3 files):
- 5. Supplementary Material 3 Historical Mapping (Label).pdf
- 3. Supplementary Material 1 Interview guide.pdf
- 4. Supplementary Material 2 Participant profiles.pdf
